# Supplementary material for: Optimized wake-superposition approach for multiturbine wind farms
Source: Sci Rep. 2023 Apr 24;13:6672. doi: 10.1038/s41598-023-33165-4 (PMC10126164; doi:10.1038/s41598-023-33165-4)
Supplement: Supplementary file 1 — Supplementary Information. [file 41598_2023_33165_MOESM1_ESM.xlsx]

## Sheet: single wind turbine
y/D x/D	1	0.9	0.8	0.7	0.6	0.5	0.4	0.3	0.2	0.1	0	-0.1	-0.2	-0.3	-0.4	-0.5	-0.6	-0.7	-0.8	-0.9	-1
1	0.982198	0.935356	0.958841	0.979563	0.976237	0.597058	0.331387	0.311577	0.344472	0.373573	0.462661	0.446537	0.3984	0.315606	0.377218	0.620657	0.958817	0.981201	0.97978	0.963824	0.996057
2	0.926191	0.936938	0.960639	0.912541	0.854159	0.528368	0.32919	0.323763	0.397436	0.438125	0.39195	0.405591	0.383577	0.322166	0.408151	0.604059	0.93887	1	0.980382	0.979904	0.974539
3	0.954258	0.930824	0.919754	0.962023	0.821632	0.460203	0.337683	0.339043	0.347768	0.44031	0.461802	0.426354	0.348963	0.357488	0.347496	0.581838	0.901661	0.933893	0.933623	0.985589	0.950528
4	0.920514	0.928459	0.904235	0.935517	0.785711	0.497154	0.365613	0.345625	0.416865	0.347686	0.401568	0.361747	0.350035	0.35437	0.438036	0.66055	0.847076	0.967205	0.893934	0.956282	0.919918
5	0.921532	0.920891	0.891182	0.897153	0.692793	0.61447	0.402185	0.35525	0.332749	0.362921	0.370407	0.357259	0.348149	0.399456	0.500038	0.679524	0.804346	0.930683	0.945375	0.906926	0.96887
7	0.881371	0.899309	0.888727	0.810709	0.741235	0.601635	0.586765	0.452909	0.42812	0.395307	0.39341	0.440316	0.508846	0.598789	0.646789	0.720523	0.804339	0.87902	0.90521	0.893397	0.937742
9	0.917262	0.853647	0.804313	0.776154	0.722358	0.663487	0.581368	0.535535	0.537768	0.467819	0.50853	0.523016	0.574604	0.607879	0.659119	0.72482	0.769223	0.851538	0.930173	0.917079	0.914521
12	0.880729	0.826411	0.834205	0.79719	0.717478	0.679635	0.681932	0.660543	0.688306	0.639364	0.636293	0.661198	0.677333	0.730279	0.733624	0.802811	0.797197	0.833468	0.872899	0.890462	0.881849

## Sheet: case 1
y/D x/D	1	0.9	0.8	0.7	0.6	0.5	0.4	0.3	0.2	0.1	0	-0.1	-0.2	-0.3	-0.4	-0.5	-0.6	-0.7	-0.8	-0.9	-1
1	0.931396	0.945957	0.945891	0.946805	0.893083	0.627392	0.49155	0.385867	0.340516	0.313585	0.284803	0.315669	0.344601	0.46609	0.429708	0.668777	0.914565	0.933571	0.936686	0.963374	0.941203
2	0.93383	0.926324	0.935497	0.934601	0.784737	0.522268	0.460123	0.337546	0.313717	0.309337	0.29919	0.298643	0.324949	0.421983	0.481517	0.581933	0.887268	0.941593	0.978749	0.933524	0.899823
3	0.907442	0.936573	0.953814	0.935873	0.805816	0.620248	0.366117	0.344767	0.351541	0.344085	0.319937	0.296509	0.341946	0.459711	0.443615	0.572216	0.80117	0.940159	0.932376	0.932439	0.943355
4.5	0.94523	1	0.97465	0.904353	0.689135	0.562498	0.336413	0.316417	0.316314	0.342631	0.305612	0.293037	0.30536	0.31996	0.443621	0.658404	0.826723	0.926606	0.925037	0.931173	0.948066
5.5	0.94873	0.939332	0.929754	0.848719	0.704641	0.633878	0.457189	0.348989	0.32721	0.28637	0.338501	0.310958	0.338987	0.381752	0.550178	0.621712	0.766115	0.851091	0.912512	0.955226	0.936135
7.5	0.938736	0.934044	0.884374	0.790719	0.763581	0.606678	0.623872	0.510239	0.465426	0.480652	0.430206	0.555224	0.523345	0.591373	0.57993	0.685328	0.744992	0.823585	0.868545	0.917969	0.938804
9.5	0.921227	0.875739	0.829748	0.801902	0.704666	0.707766	0.61849	0.633527	0.61249	0.695626	0.647225	0.634939	0.566101	0.64216	0.720025	0.761275	0.783442	0.848008	0.909724	0.91596	0.928247
12	0.840972	0.865245	0.894149	0.814569	0.76668	0.78453	0.747382	0.743874	0.676678	0.696198	0.759114	0.662686	0.714235	0.735768	0.756305	0.783618	0.773389	0.843672	0.837503	0.888772	0.890836

## Sheet: case 2
y/D x/D	1	0.9	0.8	0.7	0.6	0.5	0.4	0.3	0.2	0.1	0	-0.1	-0.2	-0.3	-0.4	-0.5	-0.6	-0.7	-0.8	-0.9	-1
3	0.907143	0.937693	0.91912	0.924713	0.844913	0.547071	0.375807	0.339361	0.313799	0.33139	0.3404	0.35212	0.314891	0.361173	0.445777	0.634461	0.907491	0.961546	0.981789	0.933505	0.941344
4	0.928817	0.903022	0.93262	0.927824	0.765999	0.575555	0.438378	0.350757	0.326696	0.327804	0.32873	0.326427	0.362395	0.389648	0.510199	0.718569	0.718569	0.961262	0.949957	0.908528	0.931411
5.7	0.882081	0.910848	0.892233	0.821911	0.716541	0.527738	0.485746	0.399114	0.347318	0.342819	0.333088	0.358687	0.439794	0.46583	0.527089	0.580855	0.794997	0.870178	0.906939	0.89641	0.94282
6.5	0.968535	0.969661	0.893784	0.865593	0.741026	0.513077	0.397462	0.393447	0.319916	0.323211	0.313188	0.321905	0.31874	0.346628	0.475416	0.704802	0.724497	0.911816	0.952508	1	0.972832
7.5	0.911791	0.942734	0.911791	0.891054	0.772994	0.692915	0.605049	0.481194	0.404595	0.363307	0.3263	0.330457	0.406578	0.416273	0.467859	0.629812	0.70954	0.801519	0.908941	0.9873	0.986444
9.5	0.908596	0.863123	0.8224	0.737144	0.689405	0.612871	0.573084	0.540521	0.560293	0.535504	0.554235	0.610548	0.628406	0.654214	0.691578	0.723473	0.805193	0.823438	0.884917	0.908931	0.949339
12	0.8632	0.840618	0.832009	0.783365	0.712469	0.752338	0.782482	0.662346	0.684075	0.637579	0.676533	0.677376	0.697976	0.750367	0.778097	0.7648	0.796444	0.838079	0.887019	0.897379	0.892632

## Sheet: case 3
y/D x/D	1	0.9	0.8	0.7	0.6	0.5	0.4	0.3	0.2	0.1	0	-0.1	-0.2	-0.3	-0.4	-0.5	-0.6	-0.7	-0.8	-0.9	-1
5	0.94621	0.950133	0.942288	0.903755	0.846066	0.733578	0.64481	0.589448	0.50591	0.461333	0.498699	0.502328	0.545277	0.622714	0.687956	0.807946	0.880378	0.928301	0.966945	0.967204	0.970972
6	0.925241	0.928824	0.921658	0.898517	0.808357	0.725158	0.614616	0.625184	0.541552	0.514531	0.581701	0.53862	0.584297	0.653703	0.790189	0.813042	0.887595	0.914177	0.963733	0.971896	0.950526
7.7	0.929881	0.956498	0.903265	0.830176	0.787627	0.749414	0.692783	0.625322	0.594087	0.563159	0.562119	0.601518	0.611635	0.67186	0.731778	0.777452	0.858034	0.934041	0.95118	0.948885	0.959114
8.5	0.916415	0.969554	0.863277	0.872808	0.79501	0.705664	0.577859	0.500334	0.448948	0.371274	0.381942	0.373513	0.412884	0.373617	0.51716	0.595008	0.81352	0.884203	0.929655	0.965086	0.965711
9.5	0.869513	0.891796	0.847229	0.810166	0.76358	0.648399	0.601109	0.544107	0.482366	0.435895	0.394199	0.433275	0.437016	0.533889	0.565547	0.690117	0.761072	0.84277	0.936002	0.947184	0.968133
12	0.835523	0.853826	0.81722	0.72536	0.727872	0.685548	0.659847	0.625202	0.599808	0.589975	0.591941	0.621804	0.633721	0.662227	0.697292	0.741517	0.779575	0.81238	0.817661	0.855157	0.892277

## Sheet: case 4
y/D x/D	1	0.9	0.8	0.7	0.6	0.5	0.4	0.3	0.2	0.1	0	-0.1	-0.2	-0.3	-0.4	-0.5	-0.6	-0.7	-0.8	-0.9	-1	-1.1	-1.2	-1.3
1	0.964214	0.957017	0.971412	1	0.973115	0.669857	0.550164	0.383548	0.41377	0.31375	0.273111	0.282458	0.313256	0.366397	0.491051	0.62858	0.931228	0.958375	0.981445	0.972568	0.983533	0.984292	0.955108	0.968279
2	0.941811	0.939789	0.945752	0.939891	0.873767	0.64738	0.479119	0.353804	0.315918	0.361203	0.286525	0.296008	0.296672	0.454991	0.454778	0.575298	0.823726	0.938703	0.976663	0.95944	0.971681	0.965829	0.958131	0.977868
3	0.959524	0.937236	0.9931	0.948234	0.859165	0.656097	0.465796	0.410828	0.336528	0.335485	0.343438	0.332284	0.310904	0.369172	0.509656	0.655322	0.891271	0.963751	0.977984	0.965429	0.986386	0.957466	0.970433	0.973276
3.7	0.958955	0.96747	0.936688	0.972707	0.831729	0.624416	0.47585	0.342548	0.308181	0.323118	0.298416	0.30567	0.417501	0.410813	0.496803	0.603551	0.751504	0.878495	0.928862	0.930202	0.953307	0.957218	0.970792	0.973611
4.5	0.912973	0.926037	0.919636	0.893245	0.769267	0.607596	0.463846	0.370089	0.398074	0.303953	0.352035	0.300613	0.357013	0.298855	0.280536	0.284303	0.39197	0.520535	0.675372	0.947326	0.970223	0.957948	0.978987	0.95841
5.5	0.889857	0.936629	0.907524	0.825417	0.764116	0.646723	0.496237	0.46956	0.36547	0.424889	0.402199	0.337216	0.308581	0.290807	0.360267	0.302452	0.377239	0.550729	0.755808	0.936357	0.955581	0.970556	0.922145	0.979755
7	0.853602	0.914556	0.869464	0.776785	0.691083	0.663289	0.558108	0.507984	0.465345	0.457878	0.432786	0.394625	0.367165	0.384191	0.422836	0.442476	0.510042	0.59335	0.739521	0.838114	0.92196	0.938024	0.929717	0.945094
9	0.843062	0.872144	0.876844	0.7802	0.719394	0.690999	0.660304	0.597337	0.625797	0.599387	0.536908	0.529108	0.48052	0.559532	0.639644	0.639574	0.681622	0.73302	0.809705	0.858652	0.902398	0.926288	0.922905	0.90533
12	0.786579	0.812865	0.78272	0.764153	0.743741	0.691055	0.671711	0.673672	0.6403	0.668263	0.660222	0.631207	0.586387	0.666436	0.716137	0.687249	0.70621	0.756412	0.768215	0.836825	0.80448	0.880924	0.896738	0.910376

## Sheet: case 5
y/D x/D	1	0.9	0.8	0.7	0.6	0.5	0.4	0.3	0.2	0.1	0	-0.1	-0.2	-0.3	-0.4	-0.5	-0.6	-0.7	-0.8	-0.9	-1	-1.1	-1.2	-1.3	-1.4	-1.5
1	0.908068	0.916503	0.953521	0.93955	0.930706	0.589576	0.440836	0.324931	0.376477	0.379544	0.343643	0.353144	0.313341	0.332283	0.386705	0.628253	0.935735	0.96026	0.928638	0.914347	0.966413	0.931331	0.956209	0.946204	0.932034	0.947393
2	0.950913	0.939108	0.956493	0.958748	0.852874	0.565813	0.343179	0.328168	0.326618	0.336146	0.3179	0.332523	0.330981	0.345657	0.426686	0.582213	0.860664	0.968863	0.905167	0.886268	0.995426	0.965147	0.959931	0.915391	0.942179	1
3	0.942441	0.947868	0.951395	0.929608	0.813155	0.571874	0.40545	0.404182	0.327038	0.322729	0.336659	0.332847	0.320524	0.332206	0.399849	0.623097	0.788733	0.935284	0.936806	0.928011	0.91959	0.936036	0.965199	0.957338	0.970386	0.95809
3.7	0.956304	0.985317	0.936535	0.8926	0.774789	0.595352	0.428107	0.361336	0.337575	0.335922	0.333631	0.323025	0.335413	0.363948	0.396252	0.5543	0.74836	0.876025	0.897322	0.92952	0.904085	0.934483	0.941168	0.953276	0.968284	0.969221
4.5	0.925352	0.923909	0.907196	0.897689	0.704512	0.543735	0.446062	0.408323	0.3593	0.33075	0.327237	0.324368	0.382409	0.414505	0.372729	0.329815	0.34041	0.346187	0.496738	0.650102	0.860082	0.94742	0.98028	0.98656	0.920715	0.94186
5.5	0.948205	0.926808	0.888897	0.838047	0.697754	0.534772	0.442925	0.361268	0.34607	0.33698	0.372915	0.34911	0.339873	0.348983	0.367877	0.34269	0.355681	0.33802	0.412864	0.632397	0.826725	0.921087	0.949603	0.943556	0.958332	0.986697
7	0.90686	0.88443	0.87385	0.819941	0.697001	0.555425	0.502163	0.467981	0.506383	0.40376	0.37769	0.380271	0.341664	0.363484	0.338578	0.377681	0.416003	0.437654	0.500787	0.607395	0.865426	0.927184	0.908952	0.944831	0.929834	0.935087
9	0.900249	0.837762	0.813454	0.737294	0.676902	0.596582	0.566636	0.522753	0.483661	0.470241	0.461719	0.396923	0.434327	0.480479	0.398885	0.42481	0.503519	0.53024	0.557507	0.693933	0.794957	0.828185	0.91299	0.889879	0.927051	0.917174
12	0.852459	0.807039	0.732155	0.706493	0.705486	0.693646	0.610162	0.59003	0.610272	0.588391	0.57098	0.598409	0.63014	0.571131	0.620982	0.60526	0.591811	0.677945	0.704215	0.765165	0.801604	0.804836	0.833763	0.874146	0.887932	0.889545

## Sheet: case 6
y/D x/D	1	0.9	0.8	0.7	0.6	0.5	0.4	0.3	0.2	0.1	0	-0.1	-0.2	-0.3	-0.4	-0.5	-0.6	-0.7	-0.8	-0.9	-1	-1.1	-1.2	-1.3	-1.4	-1.5
1	0.949877	0.930838	0.944001	0.959741	0.950358	0.644082	0.525757	0.401886	0.310461	0.330366	0.312843	0.304219	0.314301	0.410381	0.502514	0.657684	0.933395	0.991003	0.96462	0.966452	0.942521	0.972727	0.973921	0.974875	0.971512	0.970594
2	0.957567	0.934029	0.960096	0.935406	0.824914	0.562906	0.40478	0.355635	0.318566	0.308833	0.306109	0.300271	0.302977	0.318426	0.442251	0.659756	0.882222	0.950112	0.949585	0.940651	0.934594	0.955816	0.942033	0.94452	0.955333	0.95499
3	0.951871	0.926883	0.972374	0.940803	0.785111	0.569307	0.48883	0.402584	0.33143	0.354677	0.391413	0.325597	0.443961	0.369199	0.516497	0.615016	0.881177	0.948811	0.957816	0.953755	0.954264	0.947359	0.995944	0.980424	0.966228	0.945171
3.7	0.969441	0.927746	0.940208	0.889672	0.771526	0.567337	0.4521	0.377858	0.30574	0.317587	0.301977	0.330272	0.335763	0.371733	0.467303	0.580962	0.695191	0.810717	0.837937	0.77418	0.876249	0.921756	0.911975	0.964548	0.951448	0.942418
4.5	0.903826	0.930845	0.898416	0.862396	0.719073	0.587238	0.417054	0.365869	0.36103	0.39635	0.36301	0.34398	0.32234	0.342183	0.397204	0.388403	0.386497	0.324232	0.330935	0.366754	0.550501	0.64584	0.864654	0.996134	1	0.961006
5.5	0.976023	0.928198	0.883712	0.78559	0.657518	0.571602	0.536714	0.4739	0.374821	0.369427	0.415196	0.368331	0.394403	0.332649	0.328636	0.308497	0.304202	0.301795	0.306073	0.362686	0.424058	0.581475	0.842363	0.973787	0.987488	0.996144
7	0.919571	0.913397	0.845807	0.772195	0.678255	0.613441	0.50205	0.460776	0.397331	0.360176	0.385233	0.418606	0.413419	0.347666	0.335533	0.350524	0.323911	0.321712	0.333532	0.342957	0.468635	0.632103	0.864895	0.913873	0.953463	0.978404
9	0.879378	0.823493	0.785446	0.763079	0.636152	0.592859	0.580705	0.570706	0.508713	0.562015	0.477329	0.549257	0.505204	0.562101	0.512767	0.510974	0.479572	0.504681	0.529172	0.505691	0.585731	0.679632	0.803818	0.906184	0.960051	0.939536
12	0.870083	0.813644	0.776765	0.682701	0.707977	0.639833	0.597453	0.617295	0.58482	0.581554	0.559996	0.549704	0.548057	0.610879	0.677418	0.644635	0.589219	0.584293	0.712576	0.633247	0.698058	0.766219	0.833762	0.851787	0.896338	0.926965
